# Supplementary material for: In Silico Ligand-Based Screening of PDB Database for Searching Unique Motifs Against SARS-CoV-2
Source: Biomolecules. 2026 Jan 19;16(1):163. doi: 10.3390/biom16010163 (PMC12839228; doi:10.3390/biom16010163)
Supplement: Supplementary file 1 [file biomolecules-16-00163-s001.zip › Supplementary Table S1.xlsx]

## Sheet: all
8DCE_2|Chain	-	-	-	-	-	-	-	-	-	-	-	-	-	-	-	-	-	-	-	-	-	-	-	-	E	T	G	M	N	L	C	P	F	G	E	V	F	N	A	T	R	F	P	*S	V	*Y	A	W	N
7F12_1|Chain	-	-	-	-	-	-	-	-	-	-	-	-	-	-	-	-	-	-	-	-	-	-	-	-	-	-	-	-	N	L	C	P	F	G	E	V	F	N	A	T	T	F	A	S	V	Y	A	W	N
7FAT_1|Chain	-	-	-	-	-	-	-	-	-	-	-	M	F	V	F	L	-	V	L	L	P	L	V	S	S	Q	C	T	N	L	C	P	F	G	E	V	F	N	A	T	R	F	A	S	V	Y	A	W	N
7FAU_1|Chains	-	-	-	-	-	-	-	-	-	-	-	M	F	V	F	L	-	V	L	L	P	L	V	S	S	Q	C	T	N	L	C	P	F	G	E	V	F	N	A	T	R	F	A	*S	V	*Y	*A	W	N
7X2M_1|Chain	-	-	-	-	-	-	-	-	-	-	-	-	-	-	-	-	-	-	-	-	-	-	-	-	-	-	-	T	N	L	*C	*P	*F	*G	*E	*V	*F	*N	*A	T	R	F	A	S	V	Y	A	W	N
7X7D_1|Chains	-	-	-	-	-	-	-	-	-	-	-	-	-	-	-	-	-	-	-	-	-	-	-	-	-	-	-	-	N	L	C	P	F	G	E	V	F	N	A	T	*R	F	A	S	V	*Y	A	W	N
7Q3Q_2|Chain	-	-	-	-	-	-	-	-	-	-	-	-	-	-	-	-	-	-	-	-	-	-	-	-	-	N	I	T	N	L	C	P	F	G	E	V	F	N	A	T	R	F	A	S	V	*Y	A	W	N
8GZ5_1|Chain	-	-	-	-	-	-	-	-	-	-	-	-	-	-	-	-	-	-	-	-	-	-	-	-	-	-	-	T	N	L	C	P	F	G	E	V	F	N	A	T	R	F	A	S	V	*Y	A	W	N
7OAU_1|Chains	-	-	-	-	-	-	-	-	-	-	-	-	-	-	-	-	-	-	-	-	-	-	-	-	P	N	I	T	N	L	C	P	F	G	E	V	F	N	A	T	R	F	A	S	V	*Y	A	W	N
7FBK_1|Chains	-	-	-	-	-	-	-	-	-	-	-	-	-	-	-	-	-	-	-	-	D	A	A	Q	P	A	I	T	N	L	C	P	F	G	E	V	F	N	A	T	R	F	A	S	V	Y	A	W	N
7SPO_1|Chains	-	-	-	-	-	-	-	-	-	-	-	-	-	-	-	-	-	-	-	-	-	E	T	G	P	N	I	T	N	L	C	P	F	G	E	V	F	N	A	T	R	F	A	S	V	Y	A	W	N
7SPP_1|Chain	-	-	-	-	-	-	-	-	-	-	-	-	-	R	V	Q	P	T	E	S	I	V	R	F	P	N	I	T	N	L	C	*P	F	G	*E	*V	F	N	*A	*T	*R	*F	*A	*S	*V	*Y	*A	*W	*N
8XK2_1|Chains	-	-	-	-	-	-	-	-	-	-	-	-	-	R	V	Q	P	T	E	S	I	V	R	F	P	N	I	T	N	L	C	P	F	G	E	V	F	N	A	*T	*R	*F	*A	*S	*V	*Y	*A	*W	*N
8CWU_1|Chain	-	-	-	-	-	-	-	-	-	-	-	-	-	-	-	-	-	-	-	-	-	-	-	-	-	-	-	T	N	L	C	P	F	G	E	V	F	N	A	T	R	F	A	S	V	Y	A	W	N
7CYV_2|Chain	-	-	-	-	-	-	-	-	-	-	-	-	-	-	-	-	-	-	-	-	-	A	G	S	P	N	I	T	N	L	C	P	F	G	E	V	F	N	A	T	R	F	*A	S	V	Y	*A	*W	*N
7C8V_2|Chain	-	-	-	-	-	-	-	-	-	-	-	-	-	-	-	-	-	-	-	-	-	A	G	S	P	N	I	T	N	L	C	P	F	G	E	V	F	N	A	T	R	F	A	S	V	*Y	A	W	N
7C8W_2|Chain	-	-	-	-	-	-	-	-	-	-	-	-	-	-	-	-	-	-	-	-	-	A	G	S	P	N	I	T	N	L	C	P	F	G	E	V	F	N	A	T	R	F	A	S	V	Y	A	W	N
7CAN_2|Chain	-	-	-	-	-	-	-	-	-	-	-	-	-	-	-	-	-	-	-	-	-	A	G	S	P	N	I	T	N	L	C	P	F	G	E	V	F	N	A	T	R	F	A	S	V	Y	A	W	N
7D30_2|Chain	-	-	-	-	-	-	-	-	-	-	-	-	-	-	-	-	-	-	-	-	-	A	G	S	P	N	I	T	N	L	*C	*P	*F	*G	E	*V	*F	N	A	T	R	F	A	S	V	Y	A	W	N
8AAA_1|Chain _pept	-	-	-	-	-	-	-	-	-	-	-	-	-	-	-	-	-	-	-	-	-	-	-	-	G	S	G	T	N	L	C	P	F	G	E	V	F	N	A	T	*R	F	A	*S	V	*Y	*A	W	N
7Z8O_1|Chain_pept	-	-	-	-	-	-	-	-	-	-	-	-	-	-	-	-	-	-	-	-	-	-	-	-	G	S	G	T	N	L	C	P	F	G	E	V	F	N	A	T	R	F	A	S	V	Y	A	W	N
7D2Z_2|Chain	-	-	-	-	-	-	-	-	-	-	-	-	-	-	-	-	-	-	-	-	-	A	G	S	P	N	I	T	N	*L	*C	*P	*F	*G	E	*V	*F	N	A	T	R	F	A	S	V	Y	A	W	N
7KGJ_1|Chain	-	-	-	-	-	-	-	-	-	-	-	-	-	-	-	-	-	-	-	-	-	-	-	-	-	-	-	T	N	L	C	P	F	G	E	V	F	N	A	T	R	F	A	*S	V	*Y	A	W	N
7B17_1|Chain	-	-	-	-	-	-	-	-	-	-	-	-	-	-	-	-	-	-	-	-	-	-	-	-	-	-	-	-	N	L	C	P	F	G	E	V	F	N	A	T	R	F	A	*S	V	*Y	*A	W	N
7YCO_1|Chain	-	-	-	-	-	-	-	-	-	-	-	-	-	-	-	-	-	-	-	-	-	-	-	-	-	-	-	T	N	L	C	P	F	G	E	V	F	N	A	T	R	F	A	S	V	Y	A	W	N
7WD1_1|Chains	-	-	-	-	-	-	-	-	-	-	-	-	-	-	-	-	-	-	-	-	-	-	-	-	-	-	-	T	N	L	C	P	F	G	E	V	F	N	A	T	R	F	A	*S	V	*Y	*A	W	N
8BG5_2|Chains	-	-	-	-	-	-	-	-	-	-	-	-	-	-	-	-	-	-	-	-	-	-	-	-	-	-	-	-	N	L	C	P	F	G	E	V	F	N	A	T	R	F	A	S	V	Y	A	W	N
8BG4_2|Chains	-	-	-	-	-	-	-	-	-	-	-	-	-	-	-	-	-	-	-	-	-	-	-	-	-	-	-	-	N	L	C	P	F	G	E	V	F	N	A	T	R	F	A	S	V	Y	A	W	N
8BG3_2|Chains	-	-	-	-	-	-	-	-	-	-	-	-	-	-	-	-	-	-	-	-	-	-	-	-	-	-	-	-	N	L	C	P	F	G	E	V	F	N	A	T	R	F	A	S	V	Y	A	W	N
8BG2_2|Chains	-	-	-	-	-	-	-	-	-	-	-	-	-	-	-	-	-	-	-	-	-	-	-	-	-	-	-	-	N	L	C	P	F	G	E	V	F	N	A	T	R	F	A	S	V	Y	A	W	N
8BEC_2|Chains	-	-	-	-	-	-	-	-	-	-	-	-	-	-	-	-	-	-	-	-	-	-	-	-	-	-	-	-	N	L	C	P	F	G	E	V	F	N	A	T	R	F	A	S	V	Y	A	W	N
7FBJ_1|Chains	-	-	-	-	-	-	-	-	-	-	-	-	-	-	-	-	-	-	-	-	D	A	A	Q	P	A	I	T	N	L	C	P	F	G	E	V	F	N	A	T	R	F	A	S	V	Y	A	W	N
7NKT_1|Chain	-	-	-	-	-	-	-	-	-	-	-	-	-	R	V	Q	P	T	E	S	I	V	R	F	P	N	I	T	N	L	C	P	F	G	E	V	F	N	A	T	R	F	A	S	V	Y	A	W	N
8ZES_1|Chains	-	-	-	-	-	-	-	-	-	-	-	-	-	-	-	-	-	-	-	-	-	-	-	-	-	-	-	T	N	L	C	P	F	G	E	V	F	N	A	*T	*R	*F	*A	*S	*V	*Y	*A	*W	*N
8ZER_1|Chains	-	-	-	-	-	-	-	-	-	-	-	-	-	R	V	Q	P	T	E	S	I	V	R	F	P	N	I	T	N	L	C	P	F	G	E	V	F	N	A	T	*R	*F	*A	*S	*V	*Y	*A	*W	*N
7N9A_2|Chain	-	-	-	-	-	-	-	-	-	-	-	-	-	-	-	-	-	-	-	-	-	-	-	-	-	-	-	-	N	L	C	P	F	G	E	V	F	N	A	T	R	F	A	S	V	*Y	A	W	N
7JVB_1|Chains	-	-	-	-	-	-	-	-	-	-	-	-	G	R	V	Q	P	T	E	S	I	V	R	F	P	N	I	T	N	L	C	P	F	G	E	V	F	N	A	T	R	F	A	S	V	*Y	A	W	N
8H5U_1|Chains	-	-	-	-	-	-	-	-	-	-	-	-	-	-	V	Q	P	T	E	S	I	V	R	F	P	N	I	T	N	L	C	P	F	G	E	V	F	N	A	T	R	F	A	S	V	Y	A	W	N
8H5T_1|Chain	-	-	-	-	-	-	-	-	-	-	-	-	-	-	V	Q	P	T	E	S	I	V	R	F	P	N	I	T	N	L	C	P	F	G	E	V	F	N	A	T	R	F	A	S	V	Y	A	W	N
7W1S_1|Chain	-	-	-	-	-	-	-	-	-	-	-	-	-	-	V	Q	P	T	E	S	I	V	R	F	P	N	I	T	N	L	C	P	F	G	E	V	F	N	A	T	R	F	A	*S	V	*Y	*A	W	N
6YZ5_1|Chain	-	-	-	-	-	-	-	-	-	-	-	-	-	-	-	-	-	-	-	-	-	-	-	-	P	N	I	T	N	L	C	P	F	G	E	V	F	N	A	T	*R	F	A	S	V	Y	A	W	N
7NLL_1|Chains	-	-	-	-	-	-	-	-	-	-	-	-	-	R	V	Q	P	T	E	S	I	V	R	F	P	N	I	T	N	L	C	P	F	G	E	V	F	N	A	T	R	F	A	S	V	Y	A	W	N
7F5G_1|Chains	-	-	-	-	-	-	-	-	-	-	-	-	-	-	-	-	-	-	-	-	-	A	G	S	P	N	I	T	N	L	C	P	F	G	E	V	F	N	A	T	R	F	A	*S	V	*Y	A	W	N
7F5H_1|Chains	-	-	-	-	-	-	-	-	-	-	-	-	-	-	-	-	-	-	-	-	-	A	G	S	P	N	I	T	N	L	C	P	F	G	*E	*V	F	N	*A	*T	*R	*F	*A	*S	*V	*Y	*A	*W	*N
7B14_1|Chain	-	-	-	-	-	-	-	-	-	-	-	-	-	-	-	-	-	-	-	-	-	-	-	-	-	-	-	T	N	L	C	P	F	G	E	V	F	N	A	T	R	F	A	S	V	*Y	A	W	N
7X2L_1|Chain	-	-	-	-	-	-	-	-	-	-	-	-	-	-	-	-	-	-	-	-	-	-	-	-	-	-	-	*T	*N	*L	*C	*P	*F	*G	*E	*V	*F	*N	*A	*T	R	F	A	S	V	Y	A	W	N
7LDJ_1|Chains	-	-	-	-	-	-	-	-	-	-	-	-	-	-	-	-	-	-	-	-	-	-	-	-	-	N	I	T	N	L	C	P	F	G	E	V	F	N	A	T	R	F	A	*S	V	*Y	*A	W	N
7KM5_1|Chains	-	-	-	-	-	-	-	-	-	-	-	-	-	R	V	Q	P	T	E	S	I	V	R	F	P	N	I	T	N	L	C	P	F	G	E	V	F	N	A	T	*R	F	*A	*S	V	*Y	*A	W	*N
7VNB_2|Chain	-	-	-	-	-	-	-	-	-	-	-	-	-	R	V	Q	P	T	E	S	I	V	R	F	P	N	I	T	N	L	C	P	F	*G	*E	*V	*F	*N	*A	*T	*R	*F	*A	*S	*V	*Y	*A	*W	*N
7RBY_1|Chains	-	-	-	-	-	-	-	-	-	-	-	-	-	-	-	-	-	-	-	-	-	-	-	F	P	N	I	T	N	L	C	P	F	G	E	V	F	N	A	T	R	F	A	*S	V	*Y	A	W	N
7Z1D_1|Chain	-	-	-	-	-	-	-	-	-	-	-	-	-	-	-	-	-	-	-	-	-	-	-	-	P	N	I	T	N	L	C	P	F	G	E	V	F	N	A	T	R	F	A	S	V	*Y	A	W	N
7Z1E_1|Chain	-	-	-	-	-	-	-	-	-	-	-	-	-	-	-	-	-	-	-	-	-	-	-	-	P	N	I	T	N	L	C	P	F	G	E	V	F	N	A	T	*R	*F	*A	*S	V	Y	A	W	N
6ZBP_1|Chain	-	-	-	-	-	-	-	-	-	-	-	-	-	-	-	-	-	-	-	-	-	-	-	-	P	N	I	T	N	L	C	P	F	G	E	V	F	N	A	T	*R	F	A	*S	V	*Y	A	W	N
7OAY_1|Chains	-	-	-	-	-	-	-	-	-	-	-	-	-	-	-	-	-	-	-	-	-	-	-	-	P	N	I	T	N	L	C	P	F	G	E	V	F	N	A	T	R	F	A	S	V	Y	A	W	N
7OAO_1|Chain	-	-	-	-	-	-	-	-	-	-	-	-	-	-	-	-	-	-	-	-	-	-	-	-	P	N	I	T	N	L	C	P	F	G	E	V	F	N	A	T	R	F	A	S	V	*Y	A	W	N
8OWW_1|Chain	-	-	-	-	-	-	-	-	-	-	-	-	-	-	-	-	-	-	-	-	-	-	-	-	P	N	I	T	N	L	C	P	F	G	E	V	F	N	A	T	R	F	*A	S	V	*Y	*A	*W	*N
7WD2_1|Chains	-	-	-	-	-	-	-	-	-	-	-	-	-	-	-	-	-	-	-	-	-	-	-	-	-	-	-	T	N	L	C	P	F	G	E	V	F	N	A	T	R	F	A	S	V	Y	A	W	N
7DEU_1|Chain	-	-	-	-	-	-	-	-	-	-	-	-	-	-	-	-	-	-	-	-	-	-	-	-	-	-	-	-	N	L	C	P	F	G	E	V	F	N	A	T	R	F	A	S	V	Y	A	W	N
7DET_1|Chains	-	-	-	-	-	-	-	-	-	-	-	-	-	-	-	-	-	-	-	-	-	-	-	-	-	-	-	-	N	L	C	P	F	G	*E	*V	*F	*N	*A	*T	*R	*F	*A	*S	V	*Y	*A	*W	*N
7DEO_2|Chains	-	-	-	-	-	-	-	-	-	-	-	-	-	-	-	-	-	-	-	-	-	-	-	-	-	-	-	-	N	L	C	P	F	G	E	V	F	N	A	T	R	F	A	S	V	*Y	A	W	N
7F15_1|Chain	-	-	-	-	-	-	-	-	-	-	-	-	-	-	-	-	-	-	-	-	-	-	-	-	-	-	-	-	N	L	C	P	F	G	E	V	F	N	A	T	R	F	A	S	V	Y	A	W	N
7VOA_2|Chain	-	-	-	-	-	-	-	-	-	-	-	-	-	-	-	Q	P	T	E	S	I	V	R	F	P	N	I	T	N	L	C	P	F	G	E	V	F	N	A	T	R	F	A	*S	V	*Y	*A	W	N
7WQV_1|Chains	M	K	F	L	V	N	V	A	L	V	F	M	V	V	Y	I	S	Y	I	Y	A	A	G	S	P	N	I	T	N	L	C	*P	F	G	*E	*V	F	N	*A	*T	*R	*F	*A	*S	V	*Y	*A	*W	*N
8Y0Y_2|Chain	-	-	-	-	-	-	-	-	-	-	-	-	-	R	V	Q	P	T	E	S	I	V	R	F	P	N	I	T	N	L	C	P	F	G	E	V	F	*N	*A	*T	*R	*F	*A	*S	V	*Y	*A	W	N
7F0X_1|Chain	-	-	-	-	-	-	-	-	-	-	-	-	-	-	-	-	-	-	-	-	-	-	-	-	-	-	-	-	N	L	C	P	F	G	E	V	F	N	A	T	R	F	A	S	V	Y	A	W	N
8SK5_1|Chain	-	-	-	-	-	-	-	-	-	-	-	-	-	R	V	Q	P	T	E	S	I	V	R	F	P	N	I	T	N	L	*C	*P	*F	*G	*E	*V	*F	*N	*A	T	R	F	*A	S	V	*Y	*A	*W	*N
7FH0_1|Chain	-	-	-	-	-	-	-	-	-	-	-	-	-	R	V	Q	P	T	E	S	I	V	R	F	P	N	I	T	N	L	C	P	F	G	E	V	F	N	A	T	*R	F	A	S	V	*Y	A	W	N
8H91_1|Chains	-	-	-	-	-	-	-	-	-	-	-	-	-	-	-	-	-	-	-	-	-	-	-	-	-	-	-	-	N	L	C	P	F	G	E	V	F	N	A	T	R	F	A	*S	V	*Y	A	W	N
7X7E_1|Chains	-	-	-	-	-	-	-	-	-	-	-	-	-	-	-	-	-	-	-	-	-	-	-	-	-	-	-	-	N	L	C	P	F	G	E	V	F	N	A	T	R	F	A	S	V	*Y	A	W	N
7KGK_1|Chain	-	-	-	-	-	-	-	-	-	-	-	-	-	-	-	-	-	-	-	-	-	-	-	-	-	-	-	T	N	L	C	P	F	G	E	V	F	N	A	T	R	F	A	S	V	*Y	A	W	N
7VMU_2|Chain	-	-	-	-	-	-	-	-	-	-	-	-	-	-	-	-	-	-	-	-	-	-	-	-	-	-	-	-	-	L	C	P	F	G	E	V	F	N	A	T	R	F	A	S	V	Y	A	W	N
7ZSD_1|Chain	-	-	-	-	-	-	-	-	-	-	-	-	-	-	-	-	-	-	-	-	-	-	-	-	-	-	I	T	N	L	C	P	F	D	E	V	F	N	A	T	*R	F	A	*S	V	*Y	A	W	N
8K3K_1|Chain	-	-	-	-	-	-	-	-	-	-	-	-	-	R	V	Q	P	T	E	S	I	V	R	F	P	N	I	T	N	L	C	P	F	D	E	V	F	N	A	T	R	F	A	S	V	Y	A	W	N
8JYS_2|Chains	-	-	-	-	-	-	-	-	-	-	-	-	-	-	-	-	-	-	-	-	-	-	-	-	-	-	-	T	N	L	C	P	F	D	E	V	F	N	A	T	R	F	A	S	V	Y	A	W	N
8GPY_1|Chains	-	-	-	-	-	-	-	-	-	-	-	-	-	-	-	-	-	-	-	-	-	-	-	-	-	-	-	T	N	L	C	P	F	D	E	V	F	N	A	*T	*R	F	A	S	V	Y	A	W	N
7DHX_2|Chain	-	-	-	-	-	-	-	-	-	-	-	-	-	R	V	Q	P	T	E	S	I	V	R	F	P	N	I	T	N	L	C	P	F	G	E	V	F	N	A	T	R	F	A	S	V	Y	A	W	N
amount	0	0	0	0	0	0	0	0	0	0	0	0	0	0	0	0	0	0	0	0	0	0	0	0	0	0	0	1	1	2	5	7	5	6	8	10	7	6	9	10	18	10	14	25	6	40	20	11	12
secondary_str	_	_	_	_	_	_	_	_	_	_	_	_	_	_	_	_	_	_	_	_	_	_	_	_	_	_	_	_	_	_	_	_	H	H	H	H	H	H	_	_	_	_	_	H	H	H	H	H	S
number	306	307	308	309	310	311	312	313	314	315	316	317	318	319	320	321	322	323	324	325	326	327	328	329	330	331	332	333	334	335	336	337	338	339	340	341	342	343	344	345	346	347	348	349	350	351	352	353	354
[truncated: 221 more columns]

## Sheet: classI
7FAU		Structural basis of nanobodies neutralizing SARS-CoV-2 variants.
7X7D		Short-Term Instantaneous Prophylaxis and Efficient Treatment Against SARS-CoV-2 in hACE2 Mice Conferred by an Intranasal Nanobody (Nb22).
7WD1		Two pan-SARS-CoV-2 nanobodies and their multivalent derivatives effectively prevent Omicron infections in mice.
7YCO		Crystal structure of SARS-CoV-2 Receptor Binding Domain bound to A6 repebody	rebody
7B17		SARS-CoV-spike RBD bound to two neutralising nanobodies
7KGJ		Crystal structure of synthetic nanobody (Sb45) complexes with SARS-CoV-2 receptor binding domain
7D30		Structure of sybody MR17-SR31 fusion in complex with the SARS-CoV-2 S Receptor Binding domain (RBD)
7CAN		Structure of sybody MR17-K99Y in complex with the SARS-CoV-2 S Receptor-binding domain (RBD)
7C8W		Structure of sybody MR17 in complex with the SARS-CoV-2 S receptor-binding domain (RBD)
7C8V		Structure of sybody SR4 in complex with the SARS-CoV-2 S Receptor Binding domain (RBD)
7CYV		Crystal structure of FD20, a neutralizing single-chain variable fragment (scFv) in complex with SARS-CoV-2 Spike receptor-binding domain (RBD)	Uncovering a conserved vulnerability site in SARS-CoV-2 by a human antibody.
8XK2		A broad neutralizing nanobody against SARS-CoV-2 engineered from an approved drug.
7SPP		Crystal structure of the SARS-CoV-2 receptor binding domain in complex with VNAR 2C02
7OAU		A potent SARS-CoV-2 neutralising nanobody shows therapeutic efficacy in the Syrian golden hamster model of COVID-19.
8GZ5		Crystal structure of neutralizing VHH P17 in complex with SARS-CoV-2 Alpha variant spike receptor-binding domain
7Q3Q		Crystal structure of SARS-CoV-2 RBD in complex with the neutralizing nanobody VHH-12
8BG5	2.05 A	Activity of broadly neutralizing antibodies against sarbecoviruses: a trade-off between SARS-CoV-2 variants and distant coronaviruses?	Crystal structure of the SARS-CoV-2 S RBD in complex with pT1631 scFV
8BG4	1.6 .A	Activity of broadly neutralizing antibodies against sarbecoviruses: a trade-off between SARS-CoV-2 variants and distant coronaviruses?	Crystal structure of the SARS-CoV-2 S RBD in complex with pT1611 scFV
8BG2	2.10 A	Activity of broadly neutralizing antibodies against sarbecoviruses: a trade-off between SARS-CoV-2 variants and distant coronaviruses?	Crystal structure of the SARS-CoV-2 S RBD in complex with pT1580 scFV
8BEC	1.7 A	Activity of broadly neutralizing antibodies against sarbecoviruses: a trade-off between SARS-CoV-2 variants and distant coronaviruses?	Crystal structure of the SARS-CoV-2 S RBD in complex with pT1375 scFV
7FBJ	2.85А	A Class of Shark-Derived Single-Domain Antibodies can Broadly Neutralize SARS-Related Coronaviruses and the Structural Basis of Neutralization and Omicron Escape.	Crystal structure of SARS-CoV-2 receptor binding domain in complex with neutralizing nanobody 17F6
7N9A	3.5А	Potent neutralizing nanobodies resist convergent circulating variants of SARS-CoV-2 by targeting novel and conserved epitopes	Potent neutralizing nanobodies resist convergent circulating variants of SARS-CoV-2 by targeting novel and conserved epitopes-CovS RBD with NB21
7JVB	3.3А	Versatile and multivalent nanobodies efficiently neutralize SARS-CoV-2.	Crystal structure of the SARS-CoV-2 spike receptor-binding domain (RBD) with nanobody Nb20
8H5U	2.4 A	Development of a bispecific nanobody conjugate broadly neutralizes diverse SARS-CoV-2 variants and structural basis for its broad neutralization.	Crystal structure of SARS-CoV-2 spike receptor-binding domain in complex with neutralizing nanobody Nb-021
8H5T	02:00:00	Development of a bispecific nanobody conjugate broadly neutralizes diverse SARS-CoV-2 variants and structural basis for its broad neutralization.	Crystal structure of SARS-CoV-2 spike receptor-binding domain in complex with neutralizing nanobody Nb-015
7W1S	2A	A Potent Neutralizing Nanobody Targeting the Spike Receptor-Binding Domain of SARS-CoV-2 and the Structural Basis of Its Intimate Binding.	Crystal structure of SARS-CoV-2 spike receptor-binding domain in complex with neutralizing nanobody Nb-007
6YZ5	1.8A		H11-D4 complex with SARS-CoV-2 RBD
7NLL	2.89A		SARS-CoV-2 Spike RBD (dimer) in complex with two Fu2 nanobodies
7F5G	1.75A		The crystal structure of RBD-Nanobody complex, DL4 (SA4)
7F5H	3A	Structural Characterization of a Neutralizing Nanobody With Broad Activity Against SARS-CoV-2 Variants.	The crystal structure of RBD-Nanobody complex, DL28 (SC4)
7B14	3.79A	Structure-guided multivalent nanobodies block SARS-CoV-2 infection and suppress mutational escape	Nanobody E bound to Spike-RBD in a localized reconstruction
7LDJ	2.36A		SARS-CoV-2 receptor binding domain in complex with WNb-2
7KM5	3.19A	The development of Nanosota - 1 as anti-SARS-CoV-2 nanobody drug candidates.	Crystal structure of SARS-CoV-2 RBD complexed with Nanosota-1
7VNB	2.27A	A non-ACE2 competing human single-domain antibody confers broad neutralization against SARS-CoV-2 and circulating variants.	Crystal structure of the SARS-CoV-2 RBD in complex with a human single domain antibody n3113
7RBY	2.82A	Nebulized delivery of a broadly neutralizing SARS-CoV-2 RBD-specific nanobody prevents clinical, virological, and pathological disease in a Syrian hamster model of COVID-19.	Crystal structure of Nanobody nb112 and SARS-CoV-2 RBD
7Z1D	1.55A	Correlation between the binding affinity and the conformational entropy of nanobody SARS-CoV-2 spike protein complexes.	Nanobody H11-H6 bound to RBD
7Z1E	1.59A	Correlation between the binding affinity and the conformational entropy of nanobody SARS-CoV-2 spike protein complexes	Nanobody H11-H4 Q98R H100E bound to RBD
6ZBP	1.85A	H11-D4 complex with SARS-CoV-2 RBD	H11-H4 complex with SARS-CoV-2
7OAY	2.34A	A potent SARS-CoV-2 neutralising nanobody shows therapeutic efficacy in the Syrian golden hamster model of COVID-19.	Nanobody F2 bound to RBD
7OAO	1.5A	A potent SARS-CoV-2 neutralising nanobody shows therapeutic efficacy in the Syrian golden hamster model of COVID-19.	Nanobody C5 bound to RBD
7DET	2.2A	Structural basis for SARS-CoV-2 neutralizing antibodies with novel binding epitopes.	Crystal structure of SARS-CoV-2 RBD in complex with a neutralizing antibody scFv
7DEO	2.5A	Structural basis for SARS-CoV-2 neutralizing antibodies with novel binding epitopes.	Crystal structure of SARS-CoV-2 RBD in complex with a neutralizing antibody scFv
7VOA	1.8A	Hetero-bivalent nanobodies provide broad-spectrum protection against SARS-CoV-2 variants of concern including Omicron.	Crystal structure of SARS-CoV-2 RBD in complex with aRBD5
8H91	3.07A	Crystal structure of SARS-CoV-2 spike receptor-binding domain in complex with nanobody N19	Crystal structure of SARS-CoV-2 spike receptor-binding domain in complex with nanobody N19
7X7E	2.67A	Short-Term Instantaneous Prophylaxis and Efficient Treatment Against SARS-CoV-2 in hACE2 Mice Conferred by an Intranasal Nanobody (Nb22).	SARS-CoV-2 RBD and Nb22
7KGK	2.6A	Structures of synthetic nanobody-SARS-CoV-2 receptor-binding domain complexes reveal distinct sites of interaction.	Crystal structure of synthetic nanobody (Sb16) complexes with SARS-CoV-2 receptor binding domain
7VMU	2.89A	Antibody engineering improves neutralization activity against K417 spike mutant SARS-CoV-2 variants.	Crystal Structure of SARS-CoV Spike Receptor-Binding Domain Complexed with Neutralizing Antibody
7ZSD		De novo design of protein interactions with learned surface fingerprints.	cryo-EM structure of omicron spike in complex with de novo designed binder, local
8JYS	4.5A	A novel nanobody broadly neutralizes SARS-CoV-2 via induction of spike trimer dimers conformation.	SARS-CoV-2 Spike RBD (dimer) in complex with two 2S-1244 nanobodies
8GPY	2.51A	Discovery and characterization of potent pan-variant SARS-CoV-2 neutralizing antibodies from individuals with Omicron breakthrough infection.	Crystal structure of Omicron BA.4/5 RBD in complex with a neutralizing antibody scFv
8DCE	2A	Design of the SARS-CoV-2 RBD vaccine antigen improves neutralizing antibody response.	SARS-CoV-2 Receptor-Binding Domain SPEEDesign Immunogen 1 Bound to C144 scFv
8BG3	1.9A	Activity of broadly neutralizing antibodies against sarbecoviruses: a trade-off between SARS-CoV-2 variants and distant coronaviruses?	Crystal structure of the SARS-CoV-2 S RBD in complex with pT1610 scFV
8Y0Y	2.86A	Deciphering a reliable synergistic bispecific strategy of rescuing antibodies for SARS-CoV-2 escape variants, including BA.2.86, EG.5.1, and JN.1.	Cryo-EM structure of the 123-316 scDb/PT-RBD complex
7FH0	3.2A	Hetero-bivalent nanobodies provide broad-spectrum protection against SARS-CoV-2 variants of concern including Omicron.	Crystallographic structure of two neutralizing nanobodies in complex with SARS-CoV-2 spike receptor-binding Domain (RBD)
	belong to several classes

## Sheet: classII
7F12
8BG3
8ZES
8ZER
7WD2
7DEU
7DEO
7F15
7WQV
7F0X
7F5R
	belong to several classes

## Sheet: clasIII
7F5H
7WD2
7DEO
7WQV
8SK5
8OWW
	belong to several classes

## Sheet: classIV
7FAT
7X2M
7D2Z
7D30
8CWU
7SPO
8BEC
7FBJ
7NKT
8ZES
8ZER
8H5U
7NLL
7OAY
7WQV
8K3K
8GPY
7FBK
7X2L
	belong to several classes

## Sheet: bNAbs_one chain of antibody
8XK2
8BG5
8BG4
8BG2
8H5T
7B14
7VNB
7RBY
7VOA
8JYS
